# Supplementary material for: Efficient in planta production of amidated antimicrobial peptides that are active against drug-resistant ESKAPE pathogens
Source: Nat Commun. 2023 Mar 16;14:1464. doi: 10.1038/s41467-023-37003-z (PMC10020429; doi:10.1038/s41467-023-37003-z)
Supplement: Supplementary file 3 — Supplementary Data 1 [file 41467_2023_37003_MOESM3_ESM.xlsx]

## Sheet: Sheet1
Supplementary Data 1. gBlocks sequences in blue: Strep-tag II, Red: HA epitope, Purple: flexible linker, Orange: mutated SUMO domain, dark blue: respective AMP sequences
	gBLOCK AMP1
	ATCACCGGTATGTGGAGCCACCCGCAGTTCGAAAAGTACCCATACGATGTTCCAGATTACGCTTATCCCTACGACGTGCCTGATTATGCATACCCATATGATGTCCCCGACTATGCCGGTGGGGGTGGGAGCGGTGGGGGTGGGAGCCATATTAATTTGAAGGTTAAGGGACAAGATGGGAATGAGGTATTTTTCCGTATTAAACGGTCTACACAGTTGAAGAAGCTTATGAACGCCTACTGTGATAGACAGTCTGTTGACATGAAGGCAATAGCATTTCTCTTTAAGGGACGTAGATTGAGAGCTGAGAGAACGCCAGATGAACTTGAAATGGAGGACGGGGATGAGATTGACGCTATGTTGCATCAGACTGGTGGTAGGAGGTGGGCCAGGAGGCTA…
	gBLOCK AMP2
	ATCACCGGTATGTGGAGCCACCCGCAGTTCGAAAAGTACCCATACGATGTTCCAGATTACGCTTATCCCTACGACGTGCCTGATTATGCATACCCATATGATGTCCCCGACTATGCCGGTGGGGGTGGGAGCGGTGGGGGTGGGAGCCATATTAATTTGAAGGTTAAGGGACAAGATGGGAATGAGGTATTTTTCCGTATTAAACGGTCTACACAGTTGAAGAAGCTTATGAACGCCTACTGTGATAGACAGTCTGTTGACATGAAGGCAATAGCATTTCTCTTTAAGGGACGTAGATTGAGAGCTGAGAGAACGCCAGATGAACTTGAAATGGAGGACGGGGATGAGATTGACGCTATGTTGCATCAGACTGGTGGTGTACAGAGATGGTTGATAGTA…
	gBLOCK AMP3
	ATCACCGGTATGTGGAGCCACCCGCAGTTCGAAAAGTACCCATACGATGTTCCAGATTACGCTTATCCCTACGACGTGCCTGATTATGCATACCCATATGATGTCCCCGACTATGCCGGTGGGGGTGGGAGCGGTGGGGGTGGGAGCCATATTAATTTGAAGGTTAAGGGACAAGATGGGAATGAGGTATTTTTCCGTATTAAACGGTCTACACAGTTGAAGAAGCTTATGAACGCCTACTGTGATAGACAGTCTGTTGACATGAAGGCAATAGCATTTCTCTTTAAGGGACGTAGATTGAGAGCTGAGAGAACGCCAGATGAACTTGAAATGGAGGACGGGGATGAGATTGACGCTATGTTGCATCAGACTGGTGGTATTTTGGTTAGGTGGATTAGG…
	gBlock GFP
	ATCACCGGTATGTGGAGCCACCCGCAGTTCGAAAAGTACCCATACGATGTTCCAGATTACGCTTATCCCTACGACGTGCCTGATTATGCATACCCATATGATGTCCCCGACTATGCCGGTGGGGGTGGGAGCGGTGGGGGTGGGAGCCATATTAATTTGAAGGTTAAGGGACAAGATGGGAATGAGGTATTTTTCCGTATTAAACGGTCTACACAGTTGAAGAAGCTTATGAACGCCTACTGTGATAGACAGTCTGTTGACATGAAGGCAATAGCATTTCTCTTTAAGGGACGTAGATTGAGAGCTGAGAGAACGCCAGATGAACTTGAAATGGAGGACGGGGATGAGATTGACGCTATGTTGCATCAGACTGGTGGTATGGCTAGCAAAGGAGAAGAA…
	gBlock CONGA
	ATCACCGGTATGTGGAGCCACCCGCAGTTCGAAAAGTACCCATACGATGTTCCAGATTACGCTTATCCCTACGACGTGCCTGATTATGCATACCCATATGATGTCCCCGACTATGCCGGTGGGGGTGGGAGCGGTGGGGGTGGGAGCCATATTAATTTGAAGGTTAAGGGACAAGATGGGAATGAGGTATTTTTCCGTATTAAACGGTCTACACAGTTGAAGAAGCTTATGAACGCCTACTGTGATAGACAGTCTGTTGACATGAAGGCAATAGCATTTCTCTTTAAGGGACGTAGATTGAGAGCTGAGAGAACGCCAGATGAACTTGAAATGGAGGACGGGGATGAGATTGACGCTATGTTGCATCAGACTGGTGGTAGGAGGTGGGCCAGGAGGCTA…
	gBlock DBS1
	ATCACCGGTATGTGGAGCCACCCGCAGTTCGAAAAGTACCCATACGATGTTCCAGATTACGCTTATCCCTACGACGTGCCTGATTATGCATACCCATATGATGTCCCCGACTATGCCGGTGGGGGTGGGAGCGGTGGGGGTGGGAGCCATATTAATTTGAAGGTTAAGGGACAAGATGGGAATGAGGTATTTTTCCGTATTAAACGGTCTACACAGTTGAAGAAGCTTATGAACGCCTACTGTGATAGACAGTCTGTTGACATGAAGGCAATAGCATTTCTCTTTAAGGGACGTAGATTGAGAGCTGAGAGAACGCCAGATGAACTTGAAATGGAGGACGGGGATGAGATTGACGCTATGTTGCATCAGACTGGTGGTAGGAGAGGTTGGGCTAGGAGA…
	gBlock FK13
	ATCACCGGTATGTGGAGCCACCCGCAGTTCGAAAAGTACCCATACGATGTTCCAGATTACGCTTATCCCTACGACGTGCCTGATTATGCATACCCATATGATGTCCCCGACTATGCCGGTGGGGGTGGGAGCGGTGGGGGTGGGAGCCATATTAATTTGAAGGTTAAGGGACAAGATGGGAATGAGGTATTTTTCCGTATTAAACGGTCTACACAGTTGAAGAAGCTTATGAACGCCTACTGTGATAGACAGTCTGTTGACATGAAGGCAATAGCATTTCTCTTTAAGGGACGTAGATTGAGAGCTGAGAGAACGCCAGATGAACTTGAAATGGAGGACGGGGATGAGATTGACGCTATGTTGCATCAGACTGGTGGTTTTCCCTTGACATGGTTGAAG…
	gBlock Guavanin 2
	ATCACCGGTATGTGGAGCCACCCGCAGTTCGAAAAGTACCCATACGATGTTCCAGATTACGCTTATCCCTACGACGTGCCTGATTATGCATACCCATATGATGTCCCCGACTATGCCGGTGGGGGTGGGAGCGGTGGGGGTGGGAGCCATATTAATTTGAAGGTTAAGGGACAAGATGGGAATGAGGTATTTTTCCGTATTAAACGGTCTACACAGTTGAAGAAGCTTATGAACGCCTACTGTGATAGACAGTCTGTTGACATGAAGGCAATAGCATTTCTCTTTAAGGGACGTAGATTGAGAGCTGAGAGAACGCCAGATGAACTTGAAATGGAGGACGGGGATGAGATTGACGCTATGTTGCATCAGACTGGTGGTAGACAATATATGAGACAAATA…
	gBlock Mastoparan R1
	ATCACCGGTATGTGGAGCCACCCGCAGTTCGAAAAGTACCCATACGATGTTCCAGATTACGCTTATCCCTACGACGTGCCTGATTATGCATACCCATATGATGTCCCCGACTATGCCGGTGGGGGTGGGAGCGGTGGGGGTGGGAGCCATATTAATTTGAAGGTTAAGGGACAAGATGGGAATGAGGTATTTTTCCGTATTAAACGGTCTACACAGTTGAAGAAGCTTATGAACGCCTACTGTGATAGACAGTCTGTTGACATGAAGGCAATAGCATTTCTCTTTAAGGGACGTAGATTGAGAGCTGAGAGAACGCCAGATGAACTTGAAATGGAGGACGGGGATGAGATTGACGCTATGTTGCATCAGACTGGTGGTAAGATTTTGAAGAGACTAGCA…
	gBlock Mastoparan R4
	ATCACCGGTATGTGGAGCCACCCGCAGTTCGAAAAGTACCCATACGATGTTCCAGATTACGCTTATCCCTACGACGTGCCTGATTATGCATACCCATATGATGTCCCCGACTATGCCGGTGGGGGTGGGAGCGGTGGGGGTGGGAGCCATATTAATTTGAAGGTTAAGGGACAAGATGGGAATGAGGTATTTTTCCGTATTAAACGGTCTACACAGTTGAAGAAGCTTATGAACGCCTACTGTGATAGACAGTCTGTTGACATGAAGGCAATAGCATTTCTCTTTAAGGGACGTAGATTGAGAGCTGAGAGAACGCCAGATGAACTTGAAATGGAGGACGGGGATGAGATTGACGCTATGTTGCATCAGACTGGTGGTATAAACCTAAAAAAGCTAGCA…
	gBlock WLBU2
	ATCACCGGTATGTGGAGCCACCCGCAGTTCGAAAAGTACCCATACGATGTTCCAGATTACGCTTATCCCTACGACGTGCCTGATTATGCATACCCATATGATGTCCCCGACTATGCCGGTGGGGGTGGGAGCGGTGGGGGTGGGAGCCATATTAATTTGAAGGTTAAGGGACAAGATGGGAATGAGGTATTTTTCCGTATTAAACGGTCTACACAGTTGAAGAAGCTTATGAACGCCTACTGTGATAGACAGTCTGTTGACATGAAGGCAATAGCATTTCTCTTTAAGGGACGTAGATTGAGAGCTGAGAGAACGCCAGATGAACTTGAAATGGAGGACGGGGATGAGATTGACGCTATGTTGCATCAGACTGGTGGTAGGAGGTGGGTTAGAAGGGTC…
	gBlock YI12
	ATCACCGGTATGTGGAGCCACCCGCAGTTCGAAAAGTACCCATACGATGTTCCAGATTACGCTTATCCCTACGACGTGCCTGATTATGCATACCCATATGATGTCCCCGACTATGCCGGTGGGGGTGGGAGCGGTGGGGGTGGGAGCCATATTAATTTGAAGGTTAAGGGACAAGATGGGAATGAGGTATTTTTCCGTATTAAACGGTCTACACAGTTGAAGAAGCTTATGAACGCCTACTGTGATAGACAGTCTGTTGACATGAAGGCAATAGCATTTCTCTTTAAGGGACGTAGATTGAGAGCTGAGAGAACGCCAGATGAACTTGAAATGGAGGACGGGGATGAGATTGACGCTATGTTGCATCAGACTGGTGGTTATTTGAGATTGATAAGATAT…
