# Supplementary material for: Efficient in planta production of amidated antimicrobial peptides that are active against drug-resistant ESKAPE pathogens
Source: Nat Commun. 2023 Mar 16;14:1464. doi: 10.1038/s41467-023-37003-z (PMC10020429; doi:10.1038/s41467-023-37003-z)
Supplement: Supplementary file 4 — Supplementary Data 2 [file 41467_2023_37003_MOESM4_ESM.xlsx]

## Sheet: Sheet1
Supplementary Data 2. Primers used in the study
Name	Sequence (5’-3’)	Experimental description
PAM Seq1 F	CACCATGGCCGGACGC	Confirming sequence of PAM (peptidyl glycine a-amidating mono-oxygenase) gene
PAM Seq1 R	TCAACGGGGTGTTCCACAGG	Confirming sequence of PAM gene
PAM Seq2 F	AGTGGACACTGATTGGACGC	Confirming sequence of PAM gene
PAM Seq2 R	CAATGACCAGGATGGTGTCTTCTTCAA	Confirming sequence of PAM gene
PAM Seq3 F	GACAGCAAGTTTGTTTACCAGCAAAGA	Confirming sequence of PAM gene
PAM Seq3 R	CAATGTACACAGTCCCATCTTCAGAAGC	Confirming sequence of PAM gene
PAM Seq4 F	TACGCAAGCACTTCGACATGC	Confirming sequence of PAM gene
PAM Seq4 R	TCTAGAGTAAAGCTTGGAGGAAGGTGC	Confirming sequence of PAM gene
PAM 1-CACC-F	CACCATGGCCGGACGCGCCCGCAG	Cloning of PAM in TOPO vector
PAM 1-TOPO R	TCTAGAGTAAAGCTTGGAGGAAGGTGCAGGCTTGGGCAGCG	Cloning of PAM in TOPO vector
HA HindIII XbaI top	AGCTATACCCATACGATGTTCCAGATTACGCTTAA	HA tagging to PAM gene
HA HindIII XbaI bot	CTAGTTAAGCGTAATCTGGAACATCGTATGGGTAT	HA tagging to PAM gene
HA Xba1 XhoI top	CTAGTTACCCATACGATGTTCCAGATTACGCTTAA	HA tagging to PAM gene
HA Xba1 XhoI bot	TCGATTAAGCGTAATCTGGAACATCGTATGGGTAA	HA tagging to PAM gene
pEAQ HT Seq F	TTCTTCTTCTTGCTGATTGG	Sequencing of pEAQ vector backbone
AMP1 F	ATCACCGGTATGTGGAGCCACCCGC	Amplification of AMP1 from gBLOCK
AMP1 R	ATCCTCGAGTTAACCCCTCCTCCAAATCCTAACG	Amplification of AMP1 from gBLOCK
AMP2 F	ATCACCGGTATGTGGAGCCACCCGC	Amplification of AMP2 from gBLOCK
AMP2 R	ATCCTCGAGAAAAAAATTATCCCTTTCTTATTCTCC	Amplification of AMP2 from gBLOCK
AMP3 F	ATCACCGGTATGTGGAGCCACCCGC	Amplification of AMP3 from gBLOCK
AMP3 R	ATCCTCGAGAAAAAAATTATCCCCACTGAATC	Amplification of AMP3 from gBLOCK
GFP F	ATCACCGGTATGTGGAGCCACCCGC	Amplification of GFP from gBLOCK
GFP F	ATCCTCGAGTTATTTGTAGAGCTCATCCA	Amplification of GFP from gBLOCK
CONGA F	ATCACCGGTATGTGGAGCCACCCGC	Amplification of CONGA from gBLOCK
CONGA R	ATCCTCGAGTTACCCCCTCCTAAAAG	Amplification of CONGA from gBLOCK
DBS1 F	ATCACCGGTATGTGGAGCCACCCGC	Amplification of DBS1 from gBLOCK
DBS1 R	ATCCTCGAGTTACCCCCTCCTACCAT	Amplification of DBS1 from gBLOCK
FK13 F	ATCACCGGTATGTGGAGCCACCCGC	Amplification of FK13 from gBLOCK
FK13 R	ATCCTCGAGTTACCCCTTCTTCCAC	Amplification of FK13 from gBLOCK
Guavanin 2 F	ATCACCGGTATGTGGAGCCACCCGC	Amplification of Guavanin 2 from gBLOCK
Guavanin 2 R	ATCCTCGAGTTACCCTCTTCTTGAAATTCT	Amplification of Guavanin 2 from gBLOCK
Mastoparan R1 F	ATCACCGGTATGTGGAGCCACCCGC	Amplification of Mastoparan R1 from gBLOCK
Mastoparan R1 R	ATCCTCGAGTTACCCCAAAATCTTCTTAATC	Amplification of Mastoparan R1 from gBLOCK
Mastoparan R4 F	ATCACCGGTATGTGGAGCCACCCGC	Amplification of Mastoparan R4 from gBLOCK
Mastoparan R4 R	ATCCTCGAGTTACCCTATCTTCTTCTTTATCC	Amplification of Mastoparan R4 from gBLOCK
WLBU2 F	ATCACCGGTATGTGGAGCCACCCGC	Amplification of WLBU2 from gBLOCK
WLBU2 R	ATCATCCTCGAGTTACCCGCGTCGC	Amplification of WLBU2 from gBLOCK
YI12 F	ATCACCGGTATGTGGAGCCACCCGC	Amplification of YI12 from gBLOCK
YI12 R	ATCCTCGAGTTACCCTATCATCTTTGCC	Amplification of YI12 from gBLOCK
